# Supplementary material for: The Androgen Regulated lncRNA NAALADL2-AS2 Promotes Tumor Cell Survival in Prostate Cancer
Source: Noncoding RNA. 2022 Dec 1;8(6):81. doi: 10.3390/ncrna8060081 (PMC9787508; doi:10.3390/ncrna8060081)
Supplement: Supplementary file 1 [file ncrna-08-00081-s001.zip]

Archive with 1 entries (1 files):
- ncrna-1968776-supplementary.pdf
